# Supplementary material for: Learning Speech Production and Perception through Sensorimotor Interactions
Source: Cereb Cortex Commun. 2020 Nov 27;2(1):tgaa091. doi: 10.1093/texcom/tgaa091 (PMC7811190; doi:10.1093/texcom/tgaa091)
Supplement: Slide09_tgaa091 [file slide09_tgaa091.zip]

Archive with 1 entries (1 files):
- Slide09_tgaa091.tiff
